# Supplementary material for: Is Nutrient Quality of the Locally-Existing, EAT-Lancet-like Plant-Based Diet Better or Worse than the Average Diet in Taiwan? An Example of Local Translation
Source: Nutrients. 2024 Aug 20;16(16):2775. doi: 10.3390/nu16162775 (PMC11356800; doi:10.3390/nu16162775)
Supplement: Supplementary file 1 [file nutrients-16-02775-s001.zip]

Archive with 1 entries (1 files):
- nutrients-3085702-supplementary.pdf
